# Supplementary material for: Ligand-directed two-step labeling to quantify neuronal glutamate receptor trafficking
Source: Nat Commun. 2021 Feb 5;12:831. doi: 10.1038/s41467-021-21082-x (PMC7864911; doi:10.1038/s41467-021-21082-x)
Supplement: Supplementary file 4 — Source Data [file 41467_2021_21082_MOESM4_ESM.zip]

Archive with 2 entries (2 files):
- Ojima et al,two-step label (source data).xlsx
- __MACOSX/._Ojima et al,two-step label (source data).xlsx
